# Supplementary material for: Methylglyoxal interaction with superoxide dismutase 1
Source: Redox Biol. 2020 Jan 7;30:101421. doi: 10.1016/j.redox.2019.101421 (PMC6957824; doi:10.1016/j.redox.2019.101421)
Supplement: Multimedia component 1 [file mmc1.xml]

<?xml version="1.0" encoding="UTF-8" standalone="no"?><data:data><datasets><author>banci@cerm.unifi.it</author><type>0</type><dataset><value>1</value><reason>Data will be made available on request</reason><comments/></dataset></datasets></data:data>
